# Supplementary material for: Pip5k1γ regulates axon formation by limiting Rap1 activity
Source: Life Sci Alliance. 2024 Mar 4;7(5):e202302383. doi: 10.26508/lsa.202302383 (PMC10912816; doi:10.26508/lsa.202302383)
Supplement: Supplementary file 5 [file LSA-2023-02383_TableS1.xls]

## Sheet: Sheet1
Table S1. Oligonucleotides
Primer name	Sequence 5’>>3’
Pip5k1α miRNA Bottom strand	CCTGTGCAAAGGGAGCAAGTAATGTCAGTCAGTGGCCAAAACATTACTTGTACTCCCTTTGCAC
Pip5k1α miRNA Top strand	TGCTGTGCAAAGGGAGTACAAGTAATGTTTTGGCCACTGACTGACATTACTTGCTCCCTTTGCA
Pip5k1β miRNA Bottom strand	CCTGCCAAGGTGAAGTGAACTGGGTCAGTCAGTGGCCAAAACCCAGTTCAACCTTCACCTTGGC
Pip5k1β miRNA Top strand	TGCTGCCAAGGTGAAGGTTGAACTGGGTTTTGGCCACTGACTGACCCAGTTCACTTCACCTTGG
Pip5k1γ miRNA Bottom strand	CCTGTGCTCATGAACGAAGAAGCGTCGTCAGTGGCCAAAACGCTTCTTCAAGTTCATGAGCAC
Pip5k1γ miRNA Top strand	TGCTGTGCTCATGAACTTGAAGAAGCGTTTTGGCCACTGACTGACGCTTCTTCGTTCATGAGCA
Pip5k1α RNAi-res-for	TACTTGTACTCCCTTTGTAGTGAGCCTTTGATTGAACTCTCC
Pip5k1α RNAi-res-rev	GGAGAGTTCAATCAAAGGCTCACTACAAAGGGAGTA CAAGTA
Pip5k1β RNAi-res-for	GGGTTACCTTCCAGCTCAACATTCACCTTAGAAGAGGGGACC
Pip5k1β RNAi-res-rev	GGTCCCCTCTTCTAAGGTGAATGTTGAGCTGGAAGG TAACCC
Pip5k1γ RNAi-res-for	TATGCAGAGCGCTTTTTCAAATTCATGAGTAGCACGGTG
Pip5k1γ RNAi-res-rev	CACCGTGCTACTCATGAATTTGAAAAAGCGCTCTGCATA
NES-for	CTAGCATGTATATTTGGGCGCTGACCCAGACCCTGCGCATTGCGCTA
NES-rev	CCGGTAGCGCAATGCGCAGGGTCTGGGTCAGCGCCCAAATATACATG
C3G miRNA Top strand	TGCTGAACTCAGGAACACTGAAATCAGTTTTGGCCACTGACTGACTGATTTCAGTTCCTGAGTT
C3G miRNA Bottom strand	CCTGAACTCAGGAACTGAAATCAGTCAGTCAGTGGCCAAAACTGATTTCAGTGTTCCTGAGTTC
